# Supplementary material for: Can telemedicine help integrate the referral-based healthcare system? An economic and operational analysis
Source: PLoS One. 2025 Nov 14;20(11):e0336490. doi: 10.1371/journal.pone.0336490 (PMC12617913; doi:10.1371/journal.pone.0336490)
Supplement: S1 File — (XLSX) [file pone.0336490.s002.xlsx]

## Sheet: Sheet1
P_s=20, P_g=12, C_g=4, m=10,R_g=10, R_s=20, R_t=15, Beta_s=4, a=2, q_g=0.9, q_s=0.8, q_t=0.85
pi_g vs k (full coverage without tele)
	k=0	k=0.03	k=0.05925	k=0.08	k=0.1	k=0.13	k=0.16	k=0.19	k=0.22	k=0.25	k=0.27	k=0.3	k=0.3396	k=0.35	k=0.37	k=0.4	k=0.43	k=0.46	k=0.5	k=0.53	k=0.5448	k=0.6	k=0.63	k=0.66	k=0.68	k=0.7	k=0.72	k=0.73135	k=0.8	k=0.85	k=0.9	k=0.95	k=1
pi_g	0	0.2355	0.4564	0.5919	0.7109	0.8690	1.0035	1.1151	1.2047	1.2732	1.3074	1.3421	1.3584	1.3573	1.3490	1.3218	1.2773	1.2161	1.1096	1+H4:U4.0117	0.9579	0.7267	0.5817	0.4237	0.3116	0.1942	0.0718	0	0	0	0	0	0
pi_g vs k (full coverage with tele)
	k=0	k=0.03	k=0.05925	k=0.08	k=0.1	k=0.13	k=0.16	k=0.19	k=0.22	k=0.25	k=0.27	k=0.3	k=0.3396	k=0.35	k=0.37	k=0.4	k=0.43	k=0.46	k=0.5	k=0.53	k=0.5448	k=0.55	k=0.56	k=0.5693	k=0.57	k=0.6	k=0.65	k=0.7	k=0.75	k=0.8	k=0.85	k=0.9	k=0.95	k=1
pi_g	0.6666	0.8824	1.0847	1.2073	1.3142	1.4546	1.5720	1.6671	1.7408	1.7939	1.8183	1.8387	1.8419	1.8314	1.8146	1.7750	1.7189	1.6466	1.5262	1.4186	1.3603	1.2132	0.9311	0.6671	0.6666	0.6666	0.6666	0.6666	0.6666	0.6666	0.6666	0.6666	0.6666	0.6666
pi_g vs k (partial coverage without tele)
	k=0	k=0.01	k=0.03	k=0.05	k=0.07	k=0.1	k=0.1326	k=0.15	k=0.17	k=0.2	k=0.23	k=0.26	k=0.3	k=0.33	k=0.36	k=0.4	k=0.43	k=0.46	k=0.5	k=0.53	k=0.56	k=0.58	k=0.5832	k=0.6	k=0.63	k=0.66	k=0.7	k=0.73	k=0.76	k=0.8	k=0.83	k=0.86	k=0.9	k=0.93	k=0.96	k=1
pi_g	0	0.1590	0.4710	0.7750	1.0710	1.5	1.9457	2.1498	2.3703	2.6736	2.9445	3.1838	3.4551	3.6237	3.7632	3.9051	3.9793	4.0266	4.0491	4.0362	3.9987	3.9603	3.9531	3.9113	3.8186	3.7034	3.5159	3.3507	3.1655	2.8885	2.6595	2.4133	2.0601	1.7781	1.4828	1.0713
pi_g vs k (partial coverage with tele)
	k=0	k=0.0005	k=0.01	k=0.03	k=0.06	k=0.1	k=0.13	k=0.16	k=0.2	k=0.23	k=0.24824	k=0.26	k=0.3	k=0.33	k=0.36	k=0.4	k=0.43	k=0.4527	k=0.5	k=0.53	k=0.56	k=0.6	k=0.63	k=0.642	k=0.66	k=0.67	k=0.68	k=0.69	k=0.7	k=0.71	k=0.72	k=0.73	k=0.7313	k=0.75	k=0.8	k=0.85	k=0.9	k=0.95	k=1
pi_g	0	2.6733	2.7991	3.0588	3.4354	3.9133	4.2535	4.5781	4.9866	5.2748	5.4424	5.5146	5.7250	5.8482	5.9429	6.0266	6.0585	6.0657	6.0355	5.9857	5.9131	5.7821	5.6591	5.6042	5.0247	4.7004	4.3741	4.0457	3.7154	3.3831	3.0489	2.7128	2.6690	2.6666	2.6666	2.6666	2.6666	2.6666	2.6666
gap(a-b) vs gamma (Full coverage)
gamma	2	2.2	2.4	2.6	2.8	3	3.2	3.4	3.6	3.8	4
k_a-k_b	-0.0219	-0.0241	-0.0264	-0.0286	-0.0309	-0.0332	-0.0355	-0.0378	-0.0401	-0.0424	-0.0447
mu_a-mu_b	0.0014	0.0016	0.0018	0.0020	0.0023	0.0026	0.0029	0.0032	0.0035	0.0038	0.0042
phi_a-phi_b	-0.0182	-0.0197	-0.0207	-0.0218	-0.0228	-0.0235	-0.0243	-0.0250	-0.0253	-0.0258	-0.0261
TSW_a-TSW_b	0.0253	0.0278	0.0305	0.0330	0.0358	0.0386	0.0413	0.0440	0.0467	0.0494	0.0521
gap(a-b) vs gamma (Partial coverage)
gamma	2	2.2	2.4	2.6	2.8	3	3.2	3.4	3.6	3.8	4
k_a-k_b	-0.0470	-0.0523	-0.0577	-0.0631	-0.0687	-0.0743	-0.0800	-0.0858	-0.0916	-0.0975	-0.1035
mu_a-mu_b	0.3602	0.3620	0.3640	0.3660	0.3683	0.3706	0.3731	0.3758	0.3787	0.3817	0.3849
phi_a-phi_b	0.6194	0.6141	0.6094	0.6050	0.6015	0.5986	0.5966	0.5953	0.5945	0.5948	0.5959
TSW_a-TSW_b	1.7075	1.7369	1.7663	1.7957	1.8249	1.8541	1.8831	1.9120	1.9406	1.9690	1.9972
gap(a-b) vs C_t (Full coverage)
C_t	6	6.2	6.4	6.6	6.8	7	7.2	7.4	7.6	7.8	8
k_a-k_b	-0.0332	-0.0358	-0.0383	-0.0408	-0.0430	-0.0453	-0.0474	-0.0495	-0.0515	-0.0535	-0.0554
mu_a-mu_b	0.0026	0.0030	0.0032	0.0036	0.0040	0.0042	0.0045	0.0049	0.0052	0.0055	0.0058
phi_a-phi_b	-0.0235	-0.0258	-0.0282	-0.0302	-0.0328	-0.0351	-0.0376	-0.0401	-0.0426	-0.0451	-0.0477
TSW_a-TSW_b	0.0386	0.0688	0.1014	0.1369	0.1742	0.2136	0.2546	0.2975	0.3416	0.3871	0.4336
gap(a-b) vs C_t (Partial coverage)
C_t	6	6.2	6.4	6.6	6.8	7	7.2	7.4	7.6	7.8	8
k_a-k_b	-0.0470	-0.0481	-0.0491	-0.0502	-0.0511	-0.0520	-0.0529	-0.0537	-0.0546	-0.0553	-0.0560
mu_a-mu_b	0.3602	0.3801	0.3988	0.4164	0.4332	0.4490	0.4641	0.4785	0.4921	0.5050	0.5174
phi_a-phi_b	0.6194	0.6554	0.6888	0.7202	0.7495	0.7766	0.8021	0.8258	0.8482	0.8687	0.8880
TSW_a-TSW_b	1.7075	1.7900	1.8690	1.9454	2.0194	2.0906	2.1598	2.2264	2.2910	2.3533	2.4136
The impact of gamma on the results (partial coverage without tele)
gamma
k	0.4997	0.4997	0.4997	0.4997	0.4997	0.4997	0.4997	0.4997	0.4997	0.4997	0.4997
mu	2.4696	2.4696	2.4696	2.4696	2.4696	2.4696	2.4696	2.4696	2.4696	2.4696	2.4696
phi	6.2435	6.2435	6.2435	6.2435	6.2435	6.2435	6.2435	6.2435	6.2435	6.2435	6.2435
TSW	6.3858	6.3858	6.3858	6.3858	6.3858	6.3858	6.3858	6.3858	6.3858	6.3858	6.3858
The impact of gamma on the results (partial coverage with tele)
gamma
k	0.4527	0.4474	0.4420	0.4366	0.4310	0.4254	0.4197	0.4139	0.4081	0.4022	0.3962
mu	2.8298	2.8316	2.8336	2.8356	2.8379	2.8402	2.8427	2.8454	2.8483	2.8513	2.8545
phi	6.8629	6.8576	6.8529	6.8485	6.8450	6.8421	6.8401	6.8388	6.8380	6.8383	6.8394
TSW	8.0933	8.1227	8.1521	8.1815	8.2107	8.2399	8.2689	8.2978	8.3264	8.3548	8.3830
The impact of C_t on the results (partial coverage without tele)
C_t	6	6.2	6.4	6.6	6.8	7	7.2	7.4	7.6	7.8	8
k	0.4997	0.5057	0.5114	0.5170	0.5224	0.5276	0.5327	0.5376	0.5424	0.5470	0.5515
mu	2.4696	2.4447	2.4211	2.3987	2.3773	2.3569	2.3374	2.3187	2.3009	2.2838	2.2674
phi	6.2435	6.1984	6.1564	6.1170	6.0798	6.0455	6.0131	5.9830	5.9544	5.9282	5.9035
TSW	6.3858	6.2188	6.0584	5.9033	5.7533	5.6086	5.4681	5.3323	5.2004	5.0728	4.9489
The impact of C_t on the results (partial coverage with tele)
C_t	6	6.2	6.4	6.6	6.8	7	7.2	7.4	7.6	7.8	8
k	0.4527	0.4576	0.4623	0.4668	0.4713	0.4756	0.4798	0.4839	0.4878	0.4917	0.4955
mu	2.8298	2.8248	2.8199	2.8151	2.8105	2.8059	2.8015	2.7972	2.7930	2.7888	2.7848
phi	6.8629	6.8538	6.8452	6.8372	6.8293	6.8221	6.8152	6.8088	6.8026	6.7969	6.7915
TSW	8.0933	8.0088	7.9274	7.8487	7.7727	7.6992	7.6279	7.5587	7.4914	7.4261	7.3625
